# Supplementary material for: Protein phosphatase 1 regulatory subunit 3G (PPP1R3G) correlates with poor prognosis and immune infiltration in lung adenocarcinoma
Source: Bioengineered. 2021 Oct 21;12(1):8336–46. doi: 10.1080/21655979.2021.1985817 (PMC8806970; doi:10.1080/21655979.2021.1985817)
Supplement: Supplemental Material [file KBIE_A_1985817_SM9433.zip]

Archive with 5 entries (4 files):
- supplementary/
- supplementary/Supplementary Figure 1.png
- supplementary/Supplementary Figure 2.png
- supplementary/Supplementary Figure 3.png
- supplementary/Supplementary Figure legend.docx
